# Supplementary material for: Global child and adolescent mental health: The orphan of development assistance for health
Source: PLoS Med. 2018 Mar 9;15(3):e1002524. doi: 10.1371/journal.pmed.1002524 (PMC5844520; doi:10.1371/journal.pmed.1002524)
Supplement: S1 Table — CRS, Creditor Reporting System. (XLSX) [file pmed.1002524.s002.xlsx]

## Sheet: Sheet1
Low-income countries (36)
Afghanistan, Bangladesh, Benin, Burkina Faso, Burundi, Cambodia, Central African Republic, Chad, Comoros, Democratic People's Republic of Korea, Democratic Republic of the Congo, Eritrea, Ethiopia, Gambia, Guinea, Guinea-Bissau, Haiti, Kenya, Kyrgyzstan, Liberia, Madagascar, Malawi, Mali, Mozambique, Myanmar, Nepal, Niger, Rwanda, Sierra Leone, Somalia, South Sudan, Tajikistan, Togo, Uganda, Unit…
Lower-middle income countries (53)
Angola, Armenia, Belize, Bhutan, Bolivia, Cabo Verde, Cameroon, Congo, Côte d'Ivoire, Djibouti, Egypt, El Salvador, Fiji, Georgia, Ghana, Guatemala, Guyana, Honduras, India, Indonesia, Iraq, Kiribati, Lao People's Democratic Republic, Lesotho, Mauritania, Micronesia (Federated States of), Moldova, Mongolia, Morocco, Nicaragua, Nigeria, Pakistan, Papua New Guinea, Paraguay, Philippines, Samoa, Sao…
Upper-middle income countries (43)
Albania, Algeria, Argentina, Azerbaijan, Belarus, Bosnia and Herzegovina, Botswana, Brazil, Chile, China, Colombia, Costa Rica, Cuba, Dominican Republic, Ecuador, Gabon, Grenada, Iran, Jamaica, Jordan, Kazakhstan, Lebanon, Libya, Malaysia, Maldives, Mauritius, Mexico, Montenegro, Namibia, Panama, Peru, Saint Lucia, Saint Vincent and the Grenadines, Serbia, Seychelles, South Africa, Suriname, Thai…
16 states were excluded: Anguilla, Antigua and Barbuda, Cook Islands, Dominica, Marshall Islands, Montserrat, Nauru, Niue, Palau, States Ex-Yugoslavia, Tokelau, Tuvalu, Wallis and Futuna, Kosovo, Saint Helena, and Saint Kitts and Nevis
