# Supplementary material for: Global child and adolescent mental health: The orphan of development assistance for health
Source: PLoS Med. 2018 Mar 9;15(3):e1002524. doi: 10.1371/journal.pmed.1002524 (PMC5844520; doi:10.1371/journal.pmed.1002524)
Supplement: S2 Table — CRS, Creditor Reporting System; DAMH_CA, development assistance for child and adolescent mental health. (XLSX) [file pmed.1002524.s003.xlsx]

## Sheet: Sheet1
Part 1 keywords:
Addiction, Affective, Alcohol, Amphetamine, Antidepressant, Antipsychotic, Anxiety, Anxiolytic, Asperger, Autism, Behavioral, Behavioural therapy, Bipolar, Cannabis, Cocaine, Cognitive impairment, Conduct disorder, Delirium, Delusion, Dementia, Dependency, Depress, Depression, Depressive disorder, Developmental disorder, Down syndrome, Down’s syndrome, Downs syndrome, Drug abuse, Drug use, Dyslex…
Part 2 keywords:
Adolescent, Adolescence, Boy, Boys, Child, Children, Girls, Kid, Teen, Teenager, School-aged, Pre-school, Secondary-school, Post-secondary school, Youth, UNICEF
Note: 1. We have translated all the keywords listed above to Spanish, French, Portuguese, Italian, Dutch, German, Norwegian, and Swedish 2. We performed keywords searching using 1) all lower case; 2) all upper case; 3) capitalize the first letter of each word 3. Sources of the keywords: a. Gilbert BJ, Patel V, Farmer PE, Lu C. Assessing development assistance for mental health in developing count…
