# Supplementary material for: Global child and adolescent mental health: The orphan of development assistance for health
Source: PLoS Med. 2018 Mar 9;15(3):e1002524. doi: 10.1371/journal.pmed.1002524 (PMC5844520; doi:10.1371/journal.pmed.1002524)
Supplement: S3 Table — DAH, development assistance for health; DAMH_CA, development assistance for child and adolescent mental health. (XLSX) [file pmed.1002524.s004.xlsx]

## Sheet: Sheet1
	Proportion of DAMH_CA in DAH
Finland	0.0269
Switzerland	0.0251
Spain	0.0097
EU Institutions	0.0094
Norway	0.0083
Denmark	0.0069
Germany	0.0061
UNICEF	0.0056
Sweden	0.0042
Canada	0.003
