# Supplementary material for: Global child and adolescent mental health: The orphan of development assistance for health
Source: PLoS Med. 2018 Mar 9;15(3):e1002524. doi: 10.1371/journal.pmed.1002524 (PMC5844520; doi:10.1371/journal.pmed.1002524)
Supplement: S4 Table — DAMH_CA, development assistance for child and adolescent mental health; USD, US dollar. (XLSX) [file pmed.1002524.s005.xlsx]

## Sheet: Sheet1
WHO region	Recipient country	2007	2008	2009	2010	2011	2012	2013	2014	2015
Africa	Algeria	0	0	0	0	0	0	0	0	0
	Angola	0	0	0	0	0	0	0	0	0
	Benin	0	0	0	0	0	0	0	0	0
	Botswana	0	0	0	0	0	0	0	0	0
	Burkina Faso	0	0	0	0	0.01	0	0	0	0
	Burundi	0.04	0	0	0.01	0.01	0	0	0	0
	Cabo Verde	0	0	0	0	0	0	0	0	0
	Cameroon	0.02	0	0	0	0	0	0	0	0
	Central African Republic	0	0	0	0.1	0.17	0	0	0.35	0.23
	Chad	0.03	0.05	0.03	0	0.03	0	0	0	0
	Comoros	0	0	0	0	0	0	0	0	0
	Congo	0	0	0	0	0	0	0	0	0
	Côte d'Ivoire	0	0	0	0	0	0	0	0	0
	Democratic Republic of the Congo	0	0.01	0.06	0	0.04	0.05	0	0	0
	Djibouti	0	0	0	0	0	0	0	0	0
	Eritrea	0	0	0	0	0	0	0	0.05	0
	Ethiopia	0	0	0	0	0	0	0	0	0
	Gabon	0	0	0	0	0	0	0	0	0
	Gambia	0	0	0	0	0	0	0	0	0
	Ghana	0	0	0	0	0.01	0.02	0	0.01	0.01
	Guinea	0.01	0	0	0	0	0	0	0	0
	Guinea-Bissau	0	0	0	0	0	0	0	0	0
	Kenya	0	0	0	0	0	0	0	0	0
	Lesotho	0	0	0	0	0	0	0	0	0
	Liberia	0.02	0.04	0.15	0	0.12	0	0	0	0
	Madagascar	0	0	0.05	0	0.01	0.01	0	0	0
	Malawi	0	0	0	0	0	0	0.02	0.02	0.03
	Mali	0	0	0	0	0	0	0	0	0
	Mauritania	0	0	0	0	0	0	0	0	0
	Mauritius	0	0	0	0	0.16	0.18	0	0	0
	Mozambique	0.02	0.01	0	0	0	0.01	0.01	0	0
	Namibia	0	0	0	0	0	0	0	0	0
	Niger	0	0	0	0	0	0	0	0.04	0.02
	Nigeria	0	0	0	0	0	0	0	0	0
	Rwanda	0.02	0	0	0	0.01	0	0.01	0	0
	Sao Tome and Principe	0	0	0	0	0.25	0	0	0	0
	Senegal	0.02	0	0	0	0	0	0	0	0
	Seychelles	0	0	0	0	0	0	0	0	0
	Sierra Leone	0.02	0	0.03	0.03	0.06	0.06	0.02	0.05	0.02
	Somalia	0	0	0	0.02	0.02	0.01	0.01	0.01	0.01
	South Africa	0	0	0.01	0	0.01	0.01	0.01	0.02	0.01
	South Sudan	0	0	0	0	0	0.04	0	0.01	0
	Sudan	0	0.14	0.08	0	0	0	0	0	0
	Swaziland	0	0.01	0	0	0.04	0	0	0	0
	Togo	0	0	0	0	0	0	0	0	0
	Uganda	0	0.01	0.02	0.01	0.01	0.02	0	0.03	0.02
	United Republic of Tanzania	0	0	0	0	0	0	0	0	0
	Zambia	0.01	0.02	0.02	0.02	0	0.01	0	0.01	0.01
	Zimbabwe	0	0	0	0	0	0	0	0	0
Americas	Argentina	0	0	0	0	0	0	0	0	0
	Belize	0	0	0	0	0	0	0	0	0
	Bolivia	0.05	0.06	0	0.03	0.03	0.02	0	0.01	0
	Brazil	0	0	0	0	0.01	0	0	0	0
	Chile	0	0	0	0.01	0.01	0	0.01	0	0
	Colombia	0	0	0.04	0.01	0.02	0	0	0	0
	Costa Rica	0	0	0	0.03	0.01	0	0	0	0
	Cuba	0	0	0	0	0	0	0	0	0
	Dominican Republic	0	0.18	0.02	0	0	0.02	0	0	0
	Ecuador	0.04	0.05	0.04	0.02	0	0.01	0	0.01	0
	El Salvador	0.05	0.14	0.03	0.07	0	0.04	0	0	0
	Grenada	0	0	0	0	0	0	0	0	0
	Guatemala	0	0	0	0.01	0	0	0	0	0
	Guyana	0.21	0.28	0.12	0.17	0	0.01	0.02	0	0
	Haiti	0	0	0	0.27	0	0	0	0	0
	Honduras	0	0	0	0.01	0	0	0	0	0
	Jamaica	0.01	0	0.01	0	0	0	0	0	0
	Mexico	0	0	0	0	0	0	0	0	0
	Nicaragua	0.01	0.02	0.01	0.03	0.01	0.04	0.03	0.01	0
	Panama	0.01	0	0	0.03	0.02	0	0	0	0
	Paraguay	0.02	0	0	0	0	0	0	0	0
	Peru	0.03	0.04	0	0.02	0.01	0	0.01	0	0
	Saint Lucia	0	0	0	0	0	0	0	0	0
	Saint Vincent and the Grenadines	0	0	0	0	0	0	0	0	0
	Suriname	0	0	0	0	0	0	0	0	0
	Uruguay	0	0	0	0	0	0	0.02	0.02	0.03
	Venezuela (Bolivarian Republic of)	0	0	0	0	0	0	0	0	0
Eastern Mediterranean	Afghanistan	0.02	0.02	0.03	0.02	0.02	0.03	0.04	0.04	0
	Egypt	0	0	0	0	0.01	0	0	0	0
	Iran (Islamic Republic of)	0	0	0	0	0	0	0	0	0
	Iraq	0	0	0	0	0.03	0	0.03	0.03	0.04
	Jordan	0	0	0.06	0.31	0.03	0.1	0.41	0.13	0.02
	Lebanon	0.02	0.02	0.7	0.55	0.36	0.15	0.32	0.34	0.49
	Libya	0	0	0	0	0.57	0.2	0.11	0	0
	Morocco	0	0	0	0	0	0	0	0	0
	Pakistan	0	0	0.01	0.01	0.01	0	0	0	0.01
	Syrian Arab Republic	0.03	0	0.02	0.03	0.04	0.05	0.08	0.11	0.03
	Tunisia	0	0	0	0	0.02	0	0	0	0
	West Bank and Gaza Strip	0.19	1.95	5.36	3.68	2.5	1.74	1.4	2.58	3.63
	Yemen	0	0	0	0.01	0	0	0	0	0
Europe	Albania	0.15	0	0.11	0.04	0	0.1	0.14	0.02	0.19
	Armenia	0	0	0.07	0	0	0.02	0.12	0	0
	Azerbaijan	0	0	0	0	0	0	0	0	0
	Belarus	0.01	0.09	0	0.09	0	0	0	0	0
	Bosnia and Herzegovina	0.03	0.01	0	0.65	0.94	0	0	0.03	0.19
	Georgia	0.05	0.85	0.16	0.06	0	0	0.04	0.01	0.03
	Kazakhstan	0	0	0	0	0	0	0.01	0.01	0.01
	Kyrgyzstan	0	0	0	0.15	0	0	0	0	0
	Moldova	0.01	0	0	0	0	0.12	0	0.04	0.07
	Montenegro	0	0	0	0	0	0	0.28	0	0.31
	Serbia	0	0	0.02	0	0	0	0.01	0	0.01
	Tajikistan	0.01	0	0	0	0	0	0	0	0
	The former Yugoslav Republic of Macedpnia	0	0.1	0	0	0	0.01	0	0	0
	Turkey	0	0	0	0	0	0	0	0	0.02
	Turkmenistan	0	0	0	0	0	0	0	0	0
	Ukraine	0.01	0.09	0.04	0	0	0	0	0.05	0.04
	Uzbekistan	0	0	0.01	0	0	0.01	0	0	0
South-East Asia	Bangladesh	0	0	0	0	0	0	0	0	0
	Bhutan	0	0	0	0	0	0	0	0	0
	Democratic People's Republic of Korea	0	0	0	0	0	0	0	0	0
	India	0	0	0	0	0	0	0	0	0
	Indonesia	0	0	0	0	0	0	0	0	0
	Maldives	0	0	0	0	0	0.04	0	0	0
	Myanmar	0	0.03	0	0	0.01	0	0	0	0
	Nepal	0.01	0	0.01	0	0	0	0	0.02	0.03
	Sri Lanka	0.03	0.02	0.12	0.28	0.06	0.23	0.06	0.03	0.04
	Thailand	0	0	0	0	0	0	0	0	0.01
	Timor-Leste	0.03	0	0	0	0	0	0	0	0
Western Pacific	Cambodia	0.05	0	0.03	0.02	0	0	0	0.01	0
	China	0	0	0	0	0	0	0	0	0
	Fiji	0	0	0	0	0.56	0	0	0	0
	Kiribati	0	0	0	0	0	0	0	0	10.68
	Lao People's Democratic Republic	0	0	0	0.01	0	0	0	0	0
	Malaysia	0	0	0	0	0	0	0	0	0
	Micronesia (Federated States of)	0	0	0	0	0	0	0	0	0
	Mongolia	0	0	0	0	0	0	0.01	0	0
	Papua New Guinea	0	0	0.02	0	0	0	0	0	0
	Philippines	0	0	0	0	0	0	0	0.01	0
	Samoa	0	0.56	0	0.54	0.19	0	0	0	0
	Solomon Islands	0	0	0	0	0	0	0	0	0
	Tonga	0	0	0	0	0	0	0	0	0
	Vanuatu	0	0	0	0	0	0	0	0	0
	Viet Nam	0	0	0	0.01	0	0	0	0	0
Note: We didn’t include unallocable or regional DAMH-CA projects
