# Supplementary material for: Global child and adolescent mental health: The orphan of development assistance for health
Source: PLoS Med. 2018 Mar 9;15(3):e1002524. doi: 10.1371/journal.pmed.1002524 (PMC5844520; doi:10.1371/journal.pmed.1002524)
Supplement: S5 Table — DAMH_CA, development assistance for child and adolescent mental health; USD, US dollar. (XLSX) [file pmed.1002524.s006.xlsx]

## Sheet: Sheet1
WHO region	Recipient country	2007	2008	2009	2010	2011	2012	2013	2014	2015
Africa	Algeria	0.01	0	0	0	0	0	0	0	0
	Angola	0	0	0	0	0	0	0	0	0
	Benin	0	0	0	0	0	0	0	0	0
	Botswana	0	0	0	0	0	0	0	0	0.03
	Burkina Faso	0	0	1.69	0	0.01	0.03	0.02	0.01	0.01
	Burundi	0.04	0	2.2	0.16	0.02	0.06	0.02	0.06	0.11
	Cabo Verde	0	0	0	6.55	0	0.87	6.8	4.11	1.69
	Cameroon	0.02	0	0	0.12	0	0	0	0	0.05
	Central African Republic	0	0	0	0.1	0.46	0	0.4	0.75	1.22
	Chad	0.09	0.05	0.03	0	0.03	0	0	0	0.04
	Comoros	0	0	0.1	0	0	0	0	0	0
	Congo	0	0	0	0	0.37	0	0.11	0.05	0.05
	Côte d'Ivoire	0.04	0	0	0.28	0.16	0.23	0.21	0.14	0.01
	Democratic Republic of the Congo	0.18	0.01	0.18	0.09	0.1	0.17	0.13	0.05	0.06
	Djibouti	0	0	0	0	0	0	0	0	0
	Eritrea	0.11	0	0	0	0	0	0.02	0.07	0.17
	Ethiopia	0	0.1	0	0	0.01	0.04	0.03	0.06	0.05
	Gabon	0	0	3.13	1.31	0.89	0	0.68	0	0
	Gambia	0	0	0	0	0	0	0	0	0.04
	Ghana	0	0	0	0.02	0.01	0.02	0.02	0.01	0.01
	Guinea	0.01	0	0	0	0	0	0	0.05	0.3
	Guinea-Bissau	0	0	0	0	0	0	0	0.03	0.02
	Kenya	0	0.05	0.01	0	0.01	0.05	0.01	0.04	0.01
	Lesotho	0	0	5.37	0	0	0	0	0	0
	Liberia	1.87	3.54	1.1	1.54	0.34	0	0	0	0.28
	Madagascar	0	0	0.32	0.29	0.06	0.17	0.09	0.19	0.18
	Malawi	0.13	0	0	0	0.83	6.11	0.34	0.5	0.25
	Mali	0	0.78	0.57	0.84	0.09	0.11	0.3	0	0.12
	Mauritania	0	0	0	0.01	0	0	0	0	0
	Mauritius	0	0	1.63	0	2.67	2.46	2.43	2.53	0
	Mozambique	0.02	0.07	0	0.2	0.39	0.05	0.01	0.09	0.03
	Namibia	0	0	0	0	0	0	0.1	0	0.23
	Niger	0.4	0	0.6	0.16	0.42	0.38	0.35	0.22	0.16
	Nigeria	0	0	0	0.18	0.06	0	0	0	0.03
	Rwanda	0.02	0.68	0.09	0.3	0.02	0	0.02	0.16	0.16
	Sao Tome and Principe	0	0	0	0	0.25	0	0	0	0
	Senegal	0.02	0	0.78	1.47	1.74	0.88	1.09	0.71	0.9
	Seychelles	0	0	0	0	0	0	0	0	0
	Sierra Leone	0.02	0	0.03	0.06	0.07	0.06	0.02	0.05	0.38
	Somalia	0.01	0.07	0.09	0.02	0.02	0.36	0.02	0.01	0.13
	South Africa	0	0.01	0.01	0.01	0.01	0.01	0.08	0.12	0.01
	South Sudan	0	0	0	0	0.02	0.04	0.04	0.01	1.88
	Sudan	0.06	0.31	0.24	0.16	0	0.04	0	0.02	0.03
	Swaziland	0	0.01	0	0	0.04	0	0	0	0
	Togo	0	0	0	0	0	0.04	0	0	0.02
	Uganda	0.15	0.02	0.04	0.04	0.2	0.42	0.32	0.4	0.26
	United Republic of Tanzania	0.01	0.02	0.01	0.01	0.01	0.01	0.01	0	0.01
	Zambia	0.02	0.02	0.03	0.02	0	0.01	0.2	0.14	0.39
	Zimbabwe	0.13	0.14	0.09	0.08	0	0	0	0	0
Americas	Argentina	0	0	0	0	0	0	0	0	0
	Belize	0	0	0	5.11	1.98	7.62	7.25	0.68	5.63
	Bolivia	0.05	0.15	0.12	0.1	0.03	0.11	0.1	0.18	0.57
	Brazil	0.21	0.17	0	0.01	0.01	0	0	0.01	0.01
	Chile	0	0	0	0.03	0.01	0	0.02	0	0
	Colombia	0.1	0.51	0.37	0.02	0.05	0.02	0.03	0.18	0.14
	Costa Rica	0.15	0	0	0.03	0.01	0.04	0	0	0
	Cuba	0	0	0	0	0	0	0	0	0
	Dominican Republic	1.18	1.36	0.04	1.55	0.96	0.05	0.02	0.02	0
	Ecuador	0.06	0.05	0.04	0.03	0.04	0.04	0	0.18	0.04
	El Salvador	0.05	0.14	0.04	0.08	0	0.2	0.04	0.05	0
	Grenada	0	0	0	0	0	0	0	0	0
	Guatemala	0	0	0	0.01	0	0.01	0.01	0	0.01
	Guyana	0.21	0.28	0.33	0.17	0	0.01	0.02	0.27	0.25
	Haiti	0.03	0.02	0.04	1.26	0.1	0.46	0.02	0.01	0
	Honduras	0.01	0	0	0.29	0	0	0	0	0
	Jamaica	0.24	0	1.03	0.01	0	0.15	0.2	0.02	0.22
	Mexico	0	0	0	0	0	0	0	0	0
	Nicaragua	0.02	0.14	0.1	0.69	0.06	0.04	0.33	0.03	2.94
	Panama	0.01	0	0.01	0.03	0.02	0	0	0.02	0
	Paraguay	0.06	0.01	0	0	0.46	0	0	0	0
	Peru	0.04	0.16	0.03	0.09	0.33	0.02	0.01	0.02	0.01
	Saint Lucia	0	0	0	0	0	0	0	0	0
	Saint Vincent and the Grenadines	0	0	0	0	0	0	0	0	0
	Suriname	0	0	0	0	0	0	0	0	0
	Uruguay	0	0	0	0	0	0	0.02	0.02	0.03
	Venezuela (Bolivarian Republic of)	0	0	0	0	0	0	0.01	0	0
Eastern Mediterranean	Afghanistan	0.02	0.03	0.12	0.14	0.08	0.1	0.13	0.14	0.1
	Egypt	0.03	0	0	0.03	0.01	0.04	0.04	0.02	0.05
	Iran (Islamic Republic of)	0	0	0	0	0	0	0	0	0
	Iraq	0	0	0.11	0	0.03	0.06	0.3	0.19	0.34
	Jordan	0	0	0.14	0.38	0.03	0.34	2.87	5.94	6.21
	Lebanon	0.02	0.02	1.76	2.12	0.54	0.2	5.53	8.01	4.92
	Libya	0	0	0	0	0.97	0.26	0.11	0.01	0
	Morocco	0	0.01	0.31	0.02	0.17	0.24	0	0.48	0.02
	Pakistan	0.02	0	0.03	0.01	0.01	0.03	0.01	0	0.02
	Syrian Arab Republic	0.03	0	0.02	0.03	0.04	0.13	0.75	2.17	2.04
	Tunisia	0	0	0.61	0.85	0.02	0.29	0.38	0.25	0.12
	West Bank and Gaza Strip	4.49	2.31	5.82	4.77	3.7	3.47	3.52	3.51	5.23
	Yemen	0	0	0	0.01	0.01	0.08	0	0	0
Europe	Albania	0.15	0.18	0.11	0.06	0	0.1	0.34	0.02	0.24
	Armenia	0	0	2.32	0.8	1.98	2.29	1.06	1.59	1.21
	Azerbaijan	0	0	0.09	0	0	0	0	0	0
	Belarus	0.01	0.09	0.11	2.19	0.01	2.16	0	1.62	0
	Bosnia and Herzegovina	0.03	0.01	0.71	0.65	0.99	0	0.01	0.03	0.2
	Georgia	0.05	0.85	1.6	0.11	0	0.06	0.04	0.27	0.14
	Kazakhstan	0.39	0.76	0	0	0	0.04	0.02	0.01	0.01
	Kyrgyzstan	0	0	0	0.15	0	0	0	0	0
	Moldova	1.26	0.18	1.97	0.3	0.01	0.13	0.06	0.1	0.31
	Montenegro	0	0	0	0	0	0	0.28	0.19	0.36
	Serbia	0	0.08	1.08	0.66	0.61	1.07	1.38	0.42	0.01
	Tajikistan	0.01	0.03	0	0	0	0	0	0	0
	The former Yugoslav Republic of Macedpnia	0	0.1	0	0	0	0.01	0	0	0
	Turkey	0	0	0	0	0	0	0.07	0.06	0.23
	Turkmenistan	0	0	0	0	0	0	0	0	0
	Ukraine	0.06	0.12	1.44	1.54	1.58	0.33	0	0.11	0.44
	Uzbekistan	0	0	0.01	0	0.02	0.01	0	0	0
South-East Asia	Bangladesh	0	0	0.13	0.16	0.17	0.09	0.2	0.15	0.08
	Bhutan	0	0	0.96	0	1.31	0	0.96	0	0
	Democratic People's Republic of Korea	0	0	0	0	0	0	0	0	0
	India	0	0	0.01	0	0	0	0	0	0
	Indonesia	0	0	0	0.06	0	0	0	0	0
	Maldives	0	0	0	2.95	0.94	4.47	0	0	0
	Myanmar	0	0.1	0	0	0.01	0.05	0.01	0.03	0.03
	Nepal	0.02	0	0.02	0.02	0.02	0.02	0.03	0.25	0.54
	Sri Lanka	0.56	0.03	0.44	0.4	0.49	0.5	0.31	0.05	0.12
	Thailand	0.01	0	0	0	0	0.34	0.77	0.56	0.01
	Timor-Leste	0.03	0	0	0	0	0	0.05	0.2	0.04
Western Pacific	Cambodia	0.05	0	1	1.56	0.22	0.03	0	0.01	0.01
	China	0	0	0	0	0	0	0	0	0
	Fiji	0	0	0	0.51	0.56	0	0	0	0
	Kiribati	0	0	0	0	0	19.28	8.67	0.23	19.06
	Lao People's Democratic Republic	0	0	0	0.01	0	0.06	0	0	0
	Malaysia	0	0	0	0	0	0	0	0	0
	Micronesia (Federated States of)	0	0	0	0	0	0	0	0	0
	Mongolia	0	0	2.05	0	0	0.08	0.06	0.07	0
	Papua New Guinea	0	0	0.02	0	0	0	0	0	0
	Philippines	0	0	0.01	0.01	0	0	0.1	0.07	0.01
	Samoa	0	0.56	0.11	0.56	0.19	0	0	0	0
	Solomon Islands	0	0	0	0	0	0	2.21	0	0
	Tonga	0	0	0	0.32	0	0	0	0	0
	Vanuatu	0	0	0	0	0	0	0	0	0
	Viet Nam	0.01	0.01	0.21	0.11	0.01	0	0	0	0.01
Note: We didn’t include unallocable or regional DAMH-CA projects
